# Supplementary material for: Unveiling the Diagnostic Potential of Linguistic Markers in Identifying Individuals with Parkinson’s Disease through Artificial Intelligence: A Systematic Review
Source: Brain Sci. 2024 Jan 28;14(2):137. doi: 10.3390/brainsci14020137 (PMC10886733; doi:10.3390/brainsci14020137)
Supplement: Supplementary file 1 [file brainsci-14-00137-s001.zip]

Archive with 1 entries (1 files):
- brainsci-2839693-supplementary.pdf
